# Supplementary material for: A National Study of Somatotypes in Mexican Athletes Across 43 Sports
Source: J Funct Morphol Kinesiol. 2025 Aug 27;10(3):329. doi: 10.3390/jfmk10030329 (PMC12452521; doi:10.3390/jfmk10030329)
Supplement: Supplementary file 1 [file jfmk-10-00329-s001.zip]

Archive with 4 entries (4 files):
- Supplementary Material Figure S1 somatocharts male athletes.pdf
- Supplementary Material Figure S2 somatocharts female athletes.pdf
- Supplementary material Table S1 male mexican athletes.pdf
- Supplementary material Table S2 female mexican athletes.pdf
